# Supplementary material for: Long-Term Outcome of Unprotected Left Main Percutaneous Coronary Interventions—An 8-Year Single-Tertiary-Care-Center Experience
Source: J Pers Med. 2025 Jul 15;15(7):316. doi: 10.3390/jpm15070316 (PMC12296052; doi:10.3390/jpm15070316)
Supplement: Supplementary file 1 [file jpm-15-00316-s001.zip]

Archive with 1 entries (1 files):
- jpm-3623221-supplementary.pdf
